# Supplementary material for: Ion Drift and Polarization in Thin SiO2 and HfO2 Layers Inserted in Silicon on Sapphire
Source: Nanomaterials (Basel). 2022 Sep 28;12(19):3394. doi: 10.3390/nano12193394 (PMC9565775; doi:10.3390/nano12193394)
Supplement: Supplementary file 1 [file nanomaterials-12-03394-s001.zip]

Archive with 1 entries (1 files):
- nanomaterials-1887242-supplementary.pdf
